# Supplementary material for: High vector diversity and malaria transmission dynamics in five sentinel sites in Cameroon
Source: Malar J. 2023 Apr 13;22:123. doi: 10.1186/s12936-023-04552-z (PMC10100606; doi:10.1186/s12936-023-04552-z)
Supplement: Supplementary file 2 — Additional file 2: Mean indoor, outdoor, and total entomological inoculation rate per site. [file 12936_2023_4552_MOESM2_ESM.xlsx]

## Sheet: Gounougou-Simatou
	An. gambiae s.l.
		2018-10-01	2018-11-01	2018-12-01	2019-01-01	2019-02-01	2019-03-01	2019-04-01	2019-05-01	2019-06-01	2019-07-01	2019-08-01	2019-09-01	2019-11-01	2020-01-01	2020-03-01	2020-06-01	2020-07-01	2020-08-01	2020-09-01		Mean total	Mean in/out	ib/p/m
GOUNOUGOU	HBR indoor	20	13.4167	6.16667	10.3333	51.4167	23.6667	1.66667	2	34.9167	73.5833	99.4167	49.3333	21.4167	14.6667	36.9167	23.9167	63.5833	45.5	59.3333		34.2763	35.5943
	tested	118	124	70	119	144	105	21	31	53	66	71	62	49	159	59	100	89	111	134	1685		1.74698	52.4094
	SP+	5	5	2	2	0	1	0	5	3	11	7	6	2	0	0	0	0	3	2	54
	Sporozoite rate indoor	0.0423729	0.0403226	0.0285714	0.0168067	0	0.00952381	0	0.16129	0.0566038	0.166667	0.0985915	0.0967742	0.0408163	0	0	0	0	0.027027	0.0149254		0.0421207
	EIR indoor	0.847458	0.540995	0.17619	0.173669	0	0.225397	0	0.322581	1.97642	12.2639	9.80164	4.77419	0.87415	0	0	0	0	1.22973	0.885572		1.79431	53.8293
	HBR outdoor	15.75	11.5	9.41667	13.6667	87.3333	31.75	3.5	1.58333	38.1667	72.6667	112.667	34	17.0833	15.1667	39.75	21.9167	60	50.6667	64.75		36.9123
	tested	100	96	86	161	180	140	8	10	57	53	71	63	156	156	56	78	91	115	138	1815
	SP+	2	2	1	1	0	4	0	0	1	4	12	5	1	1	0	3	0	3	1	41
	Sporozoite rate outdoor	0.02	0.0208333	0.0116279	0.00621118	0	0.0285714	0	0	0.0175439	0.0754717	0.169014	0.0793651	0.00641026	0.00641026	0	0.0384615	0	0.026087	0.00724638		0.0270134
	EIR outdoor	0.315	0.239583	0.0116279	0.0848861	0	0.907143	0	0	0.669591	5.48428	19.0423	2.69841	0.109509	0.0972222	0	0.842949	0	1.32174	0.469203		1.69965	50.9896
SIMATOU	HBR indoor	6.91667	1.66667	0.166667	1.08333	4.16667	19.75	24.25	0.333333	39.9167	284.917	180.25	136.5	3.5	2.5	87.9167	25.6667	352.333	192.917	75		75.7763	73.9101
	tested	40	18	2	19	10	175	75	5	19	114	54	60	20	11	222	120	90	91	108	1253		2.91758	87.5273
	SP+	1	0	0	0	0	7	0	0	0	0	6	13	0	0	0	0	0	0	1	28
	Sporozoite rate indoor	0.025	0	0	0	0	0.04	0	0	0	0	0.111111	0.216667	0	0	0	0	0	0	0.00925926		0.0211598
	EIR indoor	0.172917	0	0	0	0	0.79	0	0	0	0	20.0278	29.575	0	0	0	0	0	0	0.694444		2.6979	80.9371
	HBR outdoor	7.5	1.58333	0.25	0.916667	4.58333	23.9167	22.3333	0.25	43.6667	277.5	168.917	136.417	5	1.16667	84.25	15.25	302	207.25	66.0833		72.0439
	tested	59	17	3	20	12	167	77	0	20	230	54	46	37	0	223	50	98	122	102	1337
	SP+	0	0	0	0	0	2	1	0	0	22	4	3	1	0	0	0	3	1	0	37
	Sporozoite rate outdoor	0	0	0	0	0	0.011976	0.012987	0	0	0.0956522	0.0740741	0.0652174	0.027027	0	0	0	0.0306122	0.00819672	0		0.0171444
	EIR outdoor	0	0	0	0	0	0.286427	0.290043	0	0	26.5435	12.5123	8.89674	0.135135	0	0	0	9.2449	1.69877	0		3.13725	94.1176

## Sheet: Mangoum-Nyab-Bonaberi
	An. gambiae s.l.
		2018-10-01	2018-12-01	2019-02-01	2019-04-01	2019-06-01	2019-08-01	2019-10-01	2019-12-01	2020-02-01	2020-06-01	2020-07-01	2020-08-01	2020-09-01	Mean		Per month	Mean total	ib/p/m
MANGOUM	HBR indoor	10.4167	10.3333	27.0833	45.25	37.9167	12.5	13.5	10.5833	9.83333	11.5	8.91667	3	6.66667	15.9615			15.5737
	tested	234	109	161	159	79	87	80	87	91	74	66	36	23		1286
	SP+	3	2	4	5	18	38	11	0	2	1	1	0	0		85
	Sporozoite rate indoor	0.0128205	0.0183486	0.0248447	0.0314465	0.227848	0.436782	0.1375	0	0.021978	0.0135135	0.0151515	0	0	0.0723256			0.0778936
	EIR indoor	0.133547	0.189602	0.672878	1.42296	8.63924	5.45977	1.85625	0	0.216117	0.155405	0.135101	0	0	1.45237		43.5712	1.69509	50.8528
	HBR outdoor	9.58333	8.5	27	40.5	28.75	10.8333	18.0833	11.1667	13.0833	14.25	8.66667	3.41667	3.58333	15.1859
	tested	206	92	157	164	35	77	80	87	88	150	81	41	5		1263
	SP+	5	1	1	10	22	15	5	1	2	2	2	1	0		67					to be corrected read comments
	Sporozoite rate outdoor	0.0242718	0.0108696	0.00636943	0.0609756	0.628571	0.194805	0.0625	0.0114943	0.0227273	0.0133333	0.0246914	0.0243902	0	0.0834615
	EIR outdoor	0.232605	0.0923913	0.171975	2.46951	18.0714	2.11039	1.13021	0.128352	0.297348	0.19	0.213992	0.0833333	0	1.93781		58.1343
NYABESSANG	HBR indoor	8.25	13.6667	4.5	4.5	5.58333	0.833333	2.25	1	0.0833333	2.66667	0	0.166667	0.833333	3.41026			3.55128
	tested	53	102	30	41	12	8	7	14	0	32	0	0	25		324
	SP+	3	4	2	3	1	2	1	2	0	1	0	0	2		21
	Sporozoite rate indoor	0.0566038	0.0392157	0.0666667	0.0731707	0.0833333	0.25	0.142857	0.142857	0	0.03125	0	0	0.08	0.0743042			0.0591351
	EIR indoor	0.466981	0.535948	0.3	0.329268	0.465278	0.208333	0.321429	0.142857	0	0.0833333	0	0	0.0666667	0.224623		6.73868	0.210732	6.32196
	HBR outdoor	9.58333	14.25	4.58333	3.91667	4	2.66667	4.83333	1.08333	0	0.916667	0	0.166667	2	3.69231
	tested	34	100	2	46	31	13	25	12	0	10	91	0	8		372
	SP+	3	3	0	3	2	1	2	2	0	0	0	0	0		16
	Sporozoite rate outdoor	0.0882353	0.03	0	0.0652174	0.0645161	0.0769231	0.08	0.166667	0	0	0	0	0	0.043966
	EIR outdoor	0.845588	0.4275	0	0.255435	0.258065	0.205128	0.386667	0.180556	0	0	0	0	0	0.196841		5.90524
BONABERI	HBR indoor		3.08333	16.9167	7.5	16.5833	22.5	7.25	1.33333	0.833333	21.4167	23.0833	5.41667	3.08333	10.75			17.4688
	tested		23	77	88	87	88	72	9	11	99	98	35	23		710
	SP+		0	0	3	8	8	2	0	0	1	0	0	0		22
	Sporozoite rate indoor		0	0	0.0340909	0.091954	0.0909091	0.0277778	0	0	0.010101	0	0	0	0.0212361			0.0232646
	EIR indoor		0	0	0.255682	1.5249	2.04545	0.201389	0	0	0.21633	0	0	0	0.353647		10.6094	0.601756	18.0527
	HBR outdoor		9.66667	48.5	23.5833	38.3333	55.4167	13.5	2	3	33.4167	46.6667	9.83333	6.33333	24.1875
	tested		44	274	148	86	87	111	16	34	98	91	77	88		1154
	SP+		0	2	7	6	6	3	0	1	2	2	0	1		30
	Sporozoite rate ootdoor		0	0.00729927	0.0472973	0.0697674	0.0689655	0.027027	0	0.0294118	0.0204082	0.021978	0	0.0113636	0.0252932
	EIR outdoor		0	0.354015	1.11543	2.67442	3.82184	0.364865	0	0.0882353	0.681973	1.02564	0	0.0719697	0.849865		25.496

## Sheet: Total AG
	Site	Tot tested			Total positive
		indoor	outdoor	Total	indoor	outdoor	Total
	Gounougou	1685	1815	3500	54	41	95
	Simatou	1253	1337	2590	28	37	65
	Mangoum	1286	1263	2549	85	67	152
	Nyabessang	324	372	696	21	16	37
	Bonaberi	710	1154	1864	23	30	53
	Total	5258	5941	11199	211	191	402
				4745	15944
				94	496	3.11089

## Sheet: Other An
			2018-10-01	2018-11-01	2018-12-01	2019-01-01	2019-02-01	2019-03-01	2019-04-01	2019-05-01	2019-06-01	2019-07-01	2019-08-01	2019-09-01	2019-10-01	2019-11-01	2019-12-01	2020-01-01	2020-02-01	2020-03-01	2020-06-01	2020-07-01	2020-08-01	2020-09-01	Total	Tot in+out
GOUNOUGOU	An. funestus s.l	tested indoor	26	53	60	8	15	8	2	16	0		0	0		19		15			0				222	343
		Sporozoite + indoor	0	3	2	0	0	0	0	2	0		0	0		0		0			0				7	11
		tested outdoor	0	21	0	15	3	27	0	15	7		2	3		17		6			5				121
		Sporozoite + outdoor	0	2	0	0	0	1	0	0	0		0	0		0		0			1				4
	An. ziemanni	tested indoor	11	6	24		2		1	1						0		0		0	2				47	85
		Sporozoite + indoor	0	0	0		1		0	0						0		0		0	0				1	2		4745
		tested outdoor	0	15	0		0		3	7						5		0		3	5				38			94
		Sporozoite + outdoor	0	1	0		0		0	0						0		0		0	0				1
	An. rufipes	tested indoor	2	0			1		2	0		0				0									5	8
		Sporozoite + indoor	0	0			0		0	0		0				0									0	0
		tested outdoor	0	0		1	0		0	1		1													3
		Sporozoite + outdoor	0	0		0	0		0	0		0													0
	An. multicinctus	tested indoor		0	10	0	1	10		1	1	2	0	1		2		11		4	2				45	128
		Sporozoite + indoor		0	0	0	0	0		0	0	0	0	0		0		0		0	0				0	6
		tested outdoor		2	0	1	0	46		0	1	4	8	0		2		15		3	1				83
		Sporozoite + outdoor		o	0	0	0	6		0	0	0	0	0		0		0		0	0				6
	An. smithii	tested indoor						0		0	0														0	3
		Sporozoite + indoor						0		0	0														0	0
		tested outdoor						3		0	0														3
		Sporozoite + outdoor						0		0	0														0
	An. tenebrosus	tested indoor				0		0		1															1	6
		Sporozoite + indoor				0		0		1															1	2
		tested outdoor				0		3		2															5
		Sporozoite + outdoor				0		0		1															1
	An. pharoensis	tested indoor	1	0	8	0	20	0	1	8	0			2		0		0		3	2				45	115
		Sporozoite + indoor	0	0	0	0	0	0	0	0	0			0		0		0		0	0				0	0
		tested outdoor	0	3	0	6	20	16	2	6	1			0		1		6		3	6				70
		Sporozoite + outdoor	0	0	0	0	0	0		0	0			0		0		0		0	0				0
Simatou	An. funestus s.l.	tested indoor	13	31	0	0	1	4		4	2					16									71	87
		Sporozoite + indoor	0	0	0	0	0	0		1	0					1									2	3
		tested outdoor	0	0	0			4		0	0					12									16
		Sporozoite + outdoor	0	0	0			0		0						1									1
	An. pharoensis	tested indoor	48	46	15	141	93		50	36	15	14	12	14		2		28		94	27	24	16	21	696	1118
		Sporozoite + indoor	0	0	0	2	0		3	0	0	0	2	1		0		1		0	0	0	0	0	9	15
		tested outdoor	0	0	0	1	76		50	38	15	12	12	9		6		21		106	14	21	17	24	422
		Sporozoite + outdoor	0	0	0	0	1		0	1	0	0	2	0		1		1		0	0	0	0	0	6
	An. demeilloni	tested indoor						9	50	24	28					10				0	5				126	261
		Sporozoite + indoor						0	1	2	0					0				0	0				3	7
		tested outdoor						4	50	32	28					11				4	6				135
		Sporozoite + outdoor						0	1	3	0					0				0	0				4
	An. rufipes	tested indoor	8	8		3		3			1			0						1					24	30
		Sporozoite + indoor	0	0		0		0			0			0						0					0	1
		tested outdoor	0	0		2		1			1			1		1				0					6
		Sporozoite + outdoor	0	0		0		0			0			1		0				0					1
	An. welcomei	tested indoor					1	3																	4	5
		Sporozoite + indoor					0	0																	0	0
		tested outdoor					0	1																	1
		Sporozoite + outdoor					0	0																	0
	An. ziemanni	tested indoor	177	189	5				8	1	0	4	5	0		0					2		0		391	421
		Sporozoite + indoor	0	1	0				0	0	0	0	0	0		0					0		0		1	2
		tested outdoor	0	0	0				0	0	2	0	8	3		2					5		10		30			x
		Sporozoite + outdoor	0	0	0				0	0		0	1	0		0					0		0		1
MANGOUM	An. ziemanni	tested indoor	11				2		2				8		4						1				28	57
		Sporozoite + indoor	0				1		0				0		0						0				1	3
		tested outdoor	0				0		4				16		9						0				29
		Sporozoite + outdoor	0				0		0				1		1						0				2
	An. funestus s.l.	tested indoor	1				2																		3	6
		Sporozoite + indoor	0				0																		0	0
		tested outdoor	0				3																		3
		Sporozoite + outdoor	0				0																		0
NYABESSANG	An. moucheti	tested indoor	63		0		0		40		40		25		34				24			86		48	360	899
		Sporozoite + indoor	0		0		0		0		0		6		1				0			1		1	9	17
		tested outdoor	100		110		0		78		38		25		36				24			91		37	539
		Sporozoite + outdoor	0		1		0		0		0		5		2				0			0		0	8
	An. nili	tested indoor	51		0				26		4		6		0				2					54	143	248
		Sporozoite + indoor	0		0				0		0		0		0				1					1	2	5
		tested outdoor	49		6				20		6		6		17				1					0	105
		Sporozoite + outdoor	1		0				0		0		1		1									0	3
	An. paludis	tested indoor	1		7		83		39		17		35		17				61		59			86	405	826
		Sporozoite + indoor	0		0		0		0		1		3		2				0		0			1	7	15
		tested outdoor	2		17		88		40		18		34		18				61		61			82	421
		Sporozoite + outdoor	0		0		0		0		0		4		1				2		1			0	8
	An. marshallii	tested indoor	1		1						4				8				3		4				21	45
		Sporozoite + indoor	0		0						1				1				0		0				2	2
		tested outdoor	2		2						1				8				2		9				24
		Sporozoite + outdoor	0		0						0				0				0		0				0
	An. ziemanni	tested indoor	3		0				0				21												24	54
		Sporozoite + indoor	0		0				0				1												1	3
		tested outdoor	4		3				3				20												30
		Sporozoite + outdoor	0		0				0				2												2

## Sheet: Table 4
	Sentinel Site	Species	Mean HBR	Infection Rate	Mean EIR (infected b/h/n)	Monthly Mean EIR (infected b/h/m)
	Gounougou	An. gambiae s.l.	35.6	0.04	1.74698	52.4094
		An. funestus s.l.	2.2	0.03	0.066	1.98
		An. ziemanni	0.3	0.01	0.003	0.09
		An. multicinctus	0.33	0.09	0.0297	0.891
		An. tenebrosus	0.02	0.33	0.0065	0.195
	Total EIR		38.43	0.17	1.84568	55.3704
	Simatou	An. gambiae s.l.	73.91	0.05	2.91758	87.5273
		An. funestus s.l.	0.41	0.01	0.004	0.12
		An. ziemanni	2.28	0.004	0.009	0.27
		An. demeilloni	6	0.03	0.18	5.4
		An. rufipes	0.09	0.03	0.003	0.09
		An. pharoensis	18.6	0.01	0.186	5.58
	Total EIR		101.29	0.134	3.29958	98.9873
	Mangoum	An. gambiae s.l.	15.57	0.08	1.69509	50.8528
		An. ziemanni	0.37	0.03	0.0111	0.333
	Total EIR		15.94	0.11	1.70619	51.1858
	Nyabessang	An. gambiae s.l.	3.55	0.05	0.210732	6.32196
		An. moucheti	10.48	0.02	0.2096	6.288
		An. nili	2.04	0.017	0.0347	1.041
		An. ziemanni	0.63	0.05	0.0315	0.945
		An. paludis	13.21	0.02	0.2642	7.926
		An. marshallii	0.56	0.11	0.0616	1.848
	Total EIR		30.47	0.267	0.812332	24.37
	Bonabéri	An. gambiae s.l.	17.47	0.038	0.601756	18.0527
	Total EIR		17.47	0.038	0.601756	18.0527

## Sheet: EIR indoor vs outdoor
	Gounougou			Simatou			Mangoum			Nyabessang			Bonaberi
	Indoor	outdoor		Indoor	outdoor		Indoor	outdoor		Indoor	outdoor		Indoor	outdoor
	0.847458	0.315		0.172917	0		0.133547	0.232605		0.466981	0.845588		0	0
	0.540995	0.239583		0	0		0.189602	0.0923913		0.535948	0.4275		0	0.354015
	0.17619	0.0116279		0	0		0.672878	0.171975		0.3	0		0.255682	1.11543
	0.173669	0.0848861		0	0		1.42296	2.46951		0.329268	0.255435		1.5249	2.67442
	0	0		0	0		8.63924	18.0714		0.465278	0.258065		2.04545	3.82184
	0.225397	0.907143		0.79	0.286427		5.45977	2.11039		0.208333	0.205128		0.201389	0.364865
	0	0		0	0.290043		1.85625	1.13021		0.321429	0.386667		0	0
	0.322581	0		0	0		0	0.128352		0.142857	0.180556		0	0.0882353
	1.97642	0.669591		0	0		0.216117	0.297348		0	0		0.21633	0.681973
	12.2639	5.48428		0	26.5435		0.155405	0.19		0.0833333	0		0	1.02564
	9.80164	19.0423		20.0278	12.5123		0.135101	0.213992		0	0		0	0
	4.77419	2.69841		29.575	8.89674		0	0.0833333		0	0		0	0.0719697
	0.87415	0.109509		0	0.135135		0	0		0.0666667	0
	0	0.0972222		0	0
	0	0		0	0
	0	0.842949		0	0
	0	0		0	9.2449
	1.22973	1.32174		0	1.69877
	0.885572	0.469203		0.694444	0

## Sheet: Mann-Whitney-Gounougou
	You are currently using XLSTAT Free._x000D_ Order a license to get access to 100 or more additional functions.
	XLSTAT 2022.5.1.1391 - Comparison of two samples (Wilcoxon, Mann-Whitney, ...) - Start time: 01/17/2023 at 10:27:45 / End time: 01/17/2023 at 10:27:47 / Microsoft Excel 16.015928
	These results have been generated using XLSTAT Free. You can benefit from many more tools and options with a full version.
	Sample 1: Workbook = Supplementary data 2.xlsx / Sheet = Sheet1 / Range = Sheet1!$B$9:$B$28 / 19 rows and 1 column
	Sample 2: Workbook = Supplementary data 2.xlsx / Sheet = Sheet1 / Range = Sheet1!$C$9:$C$28 / 19 rows and 1 column
	Hypothesized difference (D): 0
	Significance level (%): 5
	p-value: Exact p-value
	Summary statistics:
	Variable	Observations	Obs. with missing data	Obs. without missing data	Minimum	Maximum	Mean	Std. deviation
	Indoor	19	0	19	0	12.2639	1.79431	3.46643
	outdoor	19	0	19	0	19.0423	1.69965	4.40462
	Mann-Whitney test / Two-tailed test:
	U	191
	U (standardized)	0.295526
	Expected value	180.5
	Variance (U)	1145.01
	p-value (Two-tailed)	0.767592
	alpha	0.05
	The exact p-value could not be computed. An approximation has been used to compute the p-value.
	Test interpretation:
	H0: The difference of location between the samples is equal to 0.
	Ha: The difference of location between the samples is different from 0.
	As the computed p-value is greater than the significance level alpha=0.05, one cannot reject the null hypothesis H0.
	Ties have been detected in the data and the appropriate corrections have been applied.

## Sheet: Mann-Whitney-Simatou
	You are currently using XLSTAT Free._x000D_ Order a license to get access to 100 or more additional functions.
	XLSTAT 2022.5.1.1391 - Comparison of two samples (Wilcoxon, Mann-Whitney, ...) - Start time: 01/17/2023 at 10:35:38 / End time: 01/17/2023 at 10:36:26 / Microsoft Excel 16.015928
	These results have been generated using XLSTAT Free. You can benefit from many more tools and options with a full version.
	Sample 1: Workbook = Supplementary data 2.xlsx / Sheet = Sheet1 / Range = Sheet1!$E$3:$E$22 / 19 rows and 1 column
	Sample 2: Workbook = Supplementary data 2.xlsx / Sheet = Sheet1 / Range = Sheet1!$F$3:$F$22 / 19 rows and 1 column
	Hypothesized difference (D): 0
	Significance level (%): 5
	p-value: Exact p-value
	Summary statistics:
	Variable	Observations	Obs. with missing data	Obs. without missing data	Minimum	Maximum	Mean	Std. deviation
	Indoor	19	0	19	0	29.575	2.6979	7.95345
	outdoor	19	0	19	0	26.5435	3.13725	6.83862
	Mann-Whitney test / Two-tailed test:
	U	154
	U (standardized)	0
	Expected value	180.5
	Variance (U)	839.466
	p-value (Two-tailed)	0.381051
	alpha	0.05
	The p-value is computed using an exact method. Time elapsed: 0s.
	Test interpretation:
	H0: The difference of location between the samples is equal to 0.
	Ha: The difference of location between the samples is different from 0.
	As the computed p-value is greater than the significance level alpha=0.05, one cannot reject the null hypothesis H0.
	Ties have been detected in the data and the appropriate corrections have been applied.

## Sheet: Mann-Whitney-Mangoum
	You are currently using XLSTAT Free._x000D_ Order a license to get access to 100 or more additional functions.
	XLSTAT 2022.5.1.1391 - Comparison of two samples (Wilcoxon, Mann-Whitney, ...) - Start time: 01/17/2023 at 10:52:34 / End time: 01/17/2023 at 10:53:43 / Microsoft Excel 16.015928
	These results have been generated using XLSTAT Free. You can benefit from many more tools and options with a full version.
	Sample 1: Workbook = Supplementary data 2.xlsx / Sheet = Sheet1 / Range = Sheet1!$H$12:$H$25 / 13 rows and 1 column
	Sample 2: Workbook = Supplementary data 2.xlsx / Sheet = Sheet1 / Range = Sheet1!$I$12:$I$25 / 13 rows and 1 column
	Hypothesized difference (D): 0
	Significance level (%): 5
	p-value: Exact p-value
	Summary statistics:
	Variable	Observations	Obs. with missing data	Obs. without missing data	Minimum	Maximum	Mean	Std. deviation
	Indoor	13	0	13	0	8.63924	1.45237	2.63137
	outdoor	13	0	13	0	18.0714	1.93781	4.91491
	Mann-Whitney test / Two-tailed test:
	U	78.5
	U (standardized)	0
	Expected value	84.5
	Variance (U)	378.95
	p-value (Two-tailed)	0.770715
	alpha	0.05
	The p-value is computed using an exact method. Time elapsed: 0s.
	Test interpretation:
	H0: The difference of location between the samples is equal to 0.
	Ha: The difference of location between the samples is different from 0.
	As the computed p-value is greater than the significance level alpha=0.05, one cannot reject the null hypothesis H0.
	Ties have been detected in the data and the appropriate corrections have been applied.

## Sheet: Mann-Whitney-Nyabessang
	You are currently using XLSTAT Free._x000D_ Order a license to get access to 100 or more additional functions.
	XLSTAT 2022.5.1.1391 - Comparison of two samples (Wilcoxon, Mann-Whitney, ...) - Start time: 01/17/2023 at 10:55:12 / End time: 01/17/2023 at 10:55:56 / Microsoft Excel 16.015928
	These results have been generated using XLSTAT Free. You can benefit from many more tools and options with a full version.
	Sample 1: Workbook = Supplementary data 2.xlsx / Sheet = Sheet1 / Range = Sheet1!$K$12:$K$25 / 13 rows and 1 column
	Sample 2: Workbook = Supplementary data 2.xlsx / Sheet = Sheet1 / Range = Sheet1!$L$12:$L$25 / 13 rows and 1 column
	Hypothesized difference (D): 0
	Significance level (%): 5
	p-value: Exact p-value
	Summary statistics:
	Variable	Observations	Obs. with missing data	Obs. without missing data	Minimum	Maximum	Mean	Std. deviation
	Indoor	13	0	13	0	0.535948	0.224623	0.192096
	outdoor	13	0	13	0	0.845588	0.196841	0.250017
	Mann-Whitney test / Two-tailed test:
	U	101
	U (standardized)	0
	Expected value	84.5
	Variance (U)	364.65
	p-value (Two-tailed)	0.407751
	alpha	0.05
	The p-value is computed using an exact method. Time elapsed: 0s.
	Test interpretation:
	H0: The difference of location between the samples is equal to 0.
	Ha: The difference of location between the samples is different from 0.
	As the computed p-value is greater than the significance level alpha=0.05, one cannot reject the null hypothesis H0.
	Ties have been detected in the data and the appropriate corrections have been applied.

[truncated: 1 more sheets: Mann-Whitney-Bonaberi]
