# Supplementary material for: High vector diversity and malaria transmission dynamics in five sentinel sites in Cameroon
Source: Malar J. 2023 Apr 13;22:123. doi: 10.1186/s12936-023-04552-z (PMC10100606; doi:10.1186/s12936-023-04552-z)
Supplement: Supplementary file 4 — Additional file 4: Parity and vectorial capacity estimations. [file 12936_2023_4552_MOESM4_ESM.xlsx]

## Sheet: Menu
			Rapport Vector link projet
		Fichier développé par :
			TCHOUINE Frédéric Data manger
			Dr. FONDJO Etienne Chief of Party
		Pour toute question :			tchuisfred@yahoo.fr				bdxsoftware@gmail.com
		Note : n'oubliez pas d'autoriser l'exécution des macros.

## Sheet: Parametrage
Période
Période Gounougou et Simatou	d'octobre 2018 à Septembre 2020
Période Mangoum et Nyabessang	d'octobre 2018 à Septembre 2020
Période Bonaberi	d'octobre 2018 à Septembre 2020

## Sheet: FormXLProTblList
TblName	TblWksCodeName	TblSettings
Tableau1	Maisons	0000019201FTT000002550005247900001110TDMYTVECTOR LINK PROJET 01701140TTTTFTFFFF02MALAUFFFT03000000F
Tableau2	Especes	0004940701FTT000002550005247900101110TDMYTVECTOR LINK PROJET 01701140TTTTFTFFFF02MALAUFFFT03000000F
Tableau4	Heures_Collectes	0000025501FTT000002550005247900201110TDMYTVECTOR LINK PROJET 01701140TTTTFTFFFF02MALAUFFFT03000000F
Tableau3	Details_Collectes	0529627401FTT000002550005247900301110TDMYTVECTOR LINK PROJET 01701140FFTTFTFFFF02MALAUFFFT03000000F
Tableau5	Collectes	0529627401FTT000002550005247900401110TDMYTVECTOR LINK PROJET 01701140TTTTFTFFFF02MALAUFFFT03000000F
Tableau1	Feuil27	0529627401FTT000002550005247900501110TDMYTVECTOR LINK PROJET 01701140FFTTFTFFFF02MALAUFFFT03000000F
Tableau2	Feuil29	0529627401FTT000002550005247900601110TDMYTVECTOR LINK PROJET 01701140FFTTFTFFFF02MALAUFFFT03000000F
Tableau4	Feuil34	0529627401FTT000002550005247900701110TDMYTVECTOR LINK PROJET 01701140FFTTFTFFFF02MALAUFFFT03000000F

## Sheet: CyclehoraireSimatou
				1. Simatou

## Sheet: CyclehoraireGounougou
				2. Gounougou

## Sheet: CyclehoraireMangoum
				3. Mangoum

## Sheet: CyclehoraireNyabessang
				4. Nyabessang

## Sheet: CyclehoraireBonaberi
				5. Bonaberi

## Sheet: EspeceAnoCompositiondesSites
Tableau 2: Species Composition of Anopheles Collected across All Sites using HLCs
d'octobre 2018 à Septembre 2020

## Sheet: EspeceANOGounougou
Tableau 3: Species Composition of Anopheles Collected from Gounougou using HLCs
d'octobre 2018 à Septembre 2020

[truncated: 127 more sheets: EspeceAnoSimatou, EspeceAnoMangoum, EspeceAnoNyabessang, EspeceAnoBonaberi, EspeceAnoSynthese, AgressiviteGounougou, AgressiviteSimatou, AgressiviteMangoum, AgressiviteNyabessang, AgressiviteBonaberi, AgressivitelieucaptureGounougou, AgressiviteLieuCaptureSimatou, AgressiviteLieuCaptureMangoum, AgressiviteLieuCaptureNyabessan, AgressiviteLieuCaptureBonaberi, IndexEndophagieGounougou, IndexEndophagieSimatou, IndexEndophagieMangoum, IndexEndophagieNyabessang, IndexEndophagieBonaberi …]
